# Supplementary material for: One-Step Hydrothermal/Solvothermal Preparation of Pt/TiO2: An Efficient Catalyst for Biobutanol Oxidation at Room Temperature
Source: Molecules. 2024 Mar 24;29(7):1450. doi: 10.3390/molecules29071450 (PMC11013154; doi:10.3390/molecules29071450)
Supplement: Supplementary file 1 [file molecules-29-01450-s001.zip]

Archive with 1 entries (1 files):
- molecules-2870474-supplementary.pdf
